# Supplementary material for: Discovery of Novel Polycyclic Polyprenylated Acylphloroglucinols from the Fruits of Garcinia xanthochymus as Antitumor Agents by Suppressing the STAT3 Signaling
Source: Int J Mol Sci. 2021 Sep 26;22(19):10365. doi: 10.3390/ijms221910365 (PMC8508737; doi:10.3390/ijms221910365)
Supplement: Supplementary file 1 [file ijms-22-10365-s001.zip]

Archive with 1 entries (1 files):
- ijms-1382381-supplementary.pdf
